# Supplementary material for: Establishment of a novel cynomolgus monkey model of hyperuricemia
Source: Animal Model Exp Med. 2026 Jan 19;9(2):354–66. doi: 10.1002/ame2.70128 (PMC13042960; doi:10.1002/ame2.70128)
Supplement: Supplementary file 6 — Table S1. Sequences of primer used in qPCR. [file AME2-9-354-s009.xlsx]

## Sheet: Sheet1
Table S1 Sequences of primer used in qPCR
Gene symbol	Sense (5’-3’)	Antisense (5’-3’)
XO(mouse)	TCATTTCCGCTGATGATGTTCC	GCACCAATGATATGCCCAACAC
UO(mouse)	TGGAGACTTCAACGGCTT	TGGCCC ATAGATCTCCTTTG
GAPDH(mouse)	CTTTGGCATTGTGGAAGGGC	TGCAGGGATGATGTTCTGGG
BCRP(mouse)	AAACTTGCTCGGGAACCCTC	CTCCAGCTCTATTTTGCATTCC
SLC22A12(mouse)	GGGCACTCTACTCCACACAC	CACAATCCCGATGAGTGCCT
SLC2A9(mouse)	GGGTCACCAGCAGAGGAG	TGGACCAAGGCAGGGACAA
SLC22A6(mouse)	GCCAGGATGTGGTCTTGTGT	TGGGCTTGGAGTAGTTGGTC
XO(monkey)	CAGGTGCTGGAGTTCAAGGT	TCCAGGTAGGCACATCACAC
UO(monkey)	CAGGACCTGGTGGAGATCAAG	GTAGGCACATCACACTCCAGG
GAPDH(monkey)	GAAGGTGAAGGTCGGAGTC	GAAGATGGTGATGGGATTTC
BCRP(monkey)	GCTGGTGTTTGGGATTGTCT	CAGCCACAGGAATGCTGAAT
SLC22A12(monkey)	CCTGCTGGTCATCGTCTTC	GATGGTGGTGTTGGAGATGA
SLC2A9(monkey)	GGCCTTCGTGTTCTTCATCC	CAGGTCCAGGACACCAACAT
SLC22A6(monkey)	CAGGTGCTGGAGTTCAAGGT	TCCAGGTAGGCACATCACAC
